# Supplementary material for: Improving the Antimycobacterial Drug Clofazimine through Formation of Organic Salts by Combination with Fluoroquinolones
Source: Int J Mol Sci. 2023 Jan 11;24(2):1402. doi: 10.3390/ijms24021402 (PMC9865903; doi:10.3390/ijms24021402)
Supplement: Supplementary file 1 [file ijms-24-01402-s001.zip]

Archive with 2 entries (1 files):
- ijms-2129675-supplementary/
- ijms-2129675-supplementary/SI Mavium.pdf
